# Supplementary material for: 1,2-Dimeth­oxy-3-[(E)-2-nitro­ethen­yl]benzene
Source: Acta Crystallogr Sect E Struct Rep Online. 2010 Aug 11;66(Pt 9):o2249. doi: 10.1107/S1600536810030539 (PMC3007981; doi:10.1107/S1600536810030539)
Supplement: Supplementary file 2 [file e-66-o2249-Isup2.hkl]

# 
# h,k,l, Fc-squared, Fo-squared, sigma(Fo-squared) and status flag 
# 
data_I
_shelx_title ' z1 in P2(1)/c' 
_shelx_refln_list_code          4 
_shelx_F_calc_maximum       65.83 
_exptl_crystal_F_000       440.00 
_reflns_d_resolution_high  0.8404 
 
loop_ 
 _symmetry_equiv_pos_as_xyz 
 'x, y, z' 
 '-x, y+1/2, -z+1/2' 
 '-x, -y, -z' 
 'x, -y-1/2, z-1/2' 
 
_cell_length_a     5.3558 
_cell_length_b    13.5897 
_cell_length_c    14.2646 
_cell_angle_alpha  90.000 
_cell_angle_beta   97.038 
_cell_angle_gamma  90.000 
 
_shelx_F_squared_multiplier     1.000 
 
loop_ 
 _refln_index_h 
 _refln_index_k 
 _refln_index_l 
 _refln_F_squared_calc 
 _refln_F_squared_meas 
 _refln_F_squared_sigma 
 _refln_observed_status 
   2   0   0      487.55      487.32     21.53 o 
   3   0   0      768.93      379.93     17.53 o 
   4   0   0       46.88       50.09      3.90 o 
   5   0   0       45.76       49.93      4.36 o 
   6   0   0        2.24        1.14      2.01 o 
   1   1   0      245.67      267.79      8.75 o 
   2   1   0       75.20       78.02      2.41 o 
   3   1   0      398.46      399.54     10.25 o 
   4   1   0       36.32       36.98      1.67 o 
   5   1   0       31.50       31.39      2.71 o 
   6   1   0        1.49        3.13      1.53 o 
   1   2   0      544.79      560.30     13.77 o 
   2   2   0       25.13       28.44      1.34 o 
   3   2   0       15.38       13.59      0.95 o 
   4   2   0        6.85        8.77      0.84 o 
   5   2   0       24.41       21.98      1.88 o 
   6   2   0       24.74       27.09      2.88 o 
   1   3   0     3112.64     3927.68     93.68 o 
   2   3   0     1889.63     2310.57     47.68 o 
   3   3   0        1.13        1.12      0.46 o 
   4   3   0       29.62       34.27      1.48 o 
   5   3   0       28.29       28.18      2.72 o 
   6   3   0       10.33       10.50      2.20 o 
   0   4   0     4115.26       -0.31      0.20 o 
   1   4   0      161.40      161.37      4.34 o 
   2   4   0     1419.31     1700.15     40.23 o 
   3   4   0        6.74        9.15      0.77 o 
   4   4   0       72.65       65.13      2.38 o 
   5   4   0       64.94       64.02      6.04 o 
   6   4   0       24.89       26.24      3.19 o 
   1   5   0      198.57      219.45      7.04 o 
   2   5   0       70.54      100.26      3.18 o 
   3   5   0        0.20       -0.63      0.42 o 
   4   5   0        2.95        1.42      0.91 o 
   5   5   0        2.64        3.77      1.47 o 
   6   5   0        7.60        7.26      1.83 o 
   0   6   0        4.08        2.84      0.78 o 
   1   6   0     1063.78     1216.02     29.62 o 
   2   6   0       21.63       25.16      1.46 o 
   3   6   0        3.41        2.59      0.74 o 
   4   6   0       85.28       95.88      5.15 o 
   5   6   0        2.56       -0.60      1.26 o 
   1   7   0       14.22       16.23      1.13 o 
   2   7   0       16.34       22.95      1.48 o 
   3   7   0      120.55      122.98      4.08 o 
   4   7   0       79.33       76.04      2.80 o 
   5   7   0        0.88        0.37      1.16 o 
   0   8   0      893.09      972.78     42.53 o 
   1   8   0       34.25       37.90      1.70 o 
   2   8   0       99.32       97.34      3.33 o 
   3   8   0       41.60       38.30      2.00 o 
   4   8   0      210.18      206.25      5.61 o 
   5   8   0        0.87        0.73      1.25 o 
   1   9   0      325.08      289.45      9.91 o 
   2   9   0       11.90       14.72      1.29 o 
   3   9   0        0.03       -0.93      0.62 o 
   4   9   0       24.52       26.77      2.46 o 
   5   9   0        0.07       -0.05      1.21 o 
   0  10   0       47.29       33.43      3.08 o 
   1  10   0      553.85      561.04     25.74 o 
   2  10   0        0.24       -1.05      0.77 o 
   3  10   0        4.01        1.52      1.34 o 
   4  10   0      103.16      102.05      4.03 o 
   1  11   0      909.73      907.44     22.86 o 
   2  11   0      234.72      218.26      6.56 o 
   3  11   0        2.12        2.49      1.20 o 
   4  11   0       23.64       24.34      2.19 o 
   0  12   0      144.08      140.58      8.30 o 
   1  12   0       41.86       42.95      2.44 o 
   2  12   0        0.64        1.09      0.78 o 
   3  12   0        0.46        1.57      0.87 o 
   4  12   0        0.46        1.38      1.01 o 
   1  13   0       12.11       13.06      1.91 o 
   2  13   0        0.54        0.94      0.78 o 
   3  13   0        0.07        1.30      0.85 o 
   0  14   0        3.95        2.11      1.88 o 
   1  14   0        0.88       -0.01      1.06 o 
   2  14   0       37.57       34.94      3.70 o 
   3  14   0       29.58       31.51      2.16 o 
   1  15   0        3.32        1.57      1.81 o 
   2  15   0        0.63        1.10      1.87 o 
   0  16   0        0.99       -0.78      1.47 o 
  -6   1   1       11.02       12.97      4.35 o 
  -5   1   1        0.01       -1.36      0.90 o 
  -4   1   1       25.69       27.69      1.57 o 
  -3   1   1      232.17      214.39     10.72 o 
  -2   1   1        1.15        0.57      0.85 o 
  -1   1   1     1227.25     1504.06     75.85 o 
   0   1   1      881.35     1071.62     32.09 o 
   1   1   1      393.44      415.78     10.21 o 
   2   1   1      376.32      377.19      8.21 o 
   3   1   1      293.08      308.60     14.00 o 
   4   1   1        0.39       -0.71      0.47 o 
   5   1   1      224.99      222.10      8.11 o 
   6   1   1        6.41        7.32      2.15 o 
  -6   2   1        5.47        6.73      1.70 o 
  -5   2   1      153.60      159.07      5.24 o 
  -4   2   1        0.89        0.62      0.70 o 
  -3   2   1      571.06      602.76     13.09 o 
  -2   2   1       12.08       10.74      0.84 o 
  -1   2   1     3472.07     4558.75    108.66 o 
   0   2   1       20.67       16.44      0.87 o 
   2   2   1      303.70      381.82      7.42 o 
   3   2   1     1121.05     1264.45     30.45 o 
   4   2   1      266.75      285.59      6.12 o 
   5   2   1      203.30      221.68      9.60 o 
   6   2   1        0.04       -1.55      1.04 o 
  -6   3   1       23.40       27.96      2.88 o 
  -5   3   1      162.55      166.80      5.49 o 
  -4   3   1        0.67       -0.05      0.51 o 
  -3   3   1       18.55       21.62      1.18 o 
  -2   3   1      308.92      340.46     11.20 o 
  -1   3   1      372.20      350.58      8.81 o 
   0   3   1     1503.76     1756.30     42.01 o 
   1   3   1     3299.58     4061.04     97.05 o 
   2   3   1      638.29      714.08     15.10 o 
   3   3   1      546.01      594.93     12.80 o 
   4   3   1       41.82       43.93      1.88 o 
   5   3   1       32.07       34.36      3.00 o 
   6   3   1        0.00       -0.70      1.15 o 
  -6   4   1        3.32        4.77      1.60 o 
  -5   4   1       71.15       78.42      3.42 o 
  -4   4   1       29.05       29.07      2.52 o 
  -3   4   1      102.20      120.21      3.20 o 
  -2   4   1        8.64        7.26      0.77 o 
  -1   4   1      341.32      334.99      8.51 o 
   0   4   1       68.55       54.46      3.46 o 
   1   4   1      138.46      142.70      3.92 o 
   2   4   1      156.66      199.64      4.15 o 
   3   4   1       20.31       22.34      1.06 o 
   4   4   1       17.69       18.28      1.56 o 
   5   4   1       15.05       10.78      1.99 o 
   6   4   1        0.03        0.17      1.23 o 
  -6   5   1        0.10        0.23      1.18 o 
  -5   5   1        4.59        4.14      1.18 o 
  -4   5   1       55.42       63.99      2.75 o 
  -3   5   1       36.62       33.95      2.82 o 
  -2   5   1      222.69      243.80      6.63 o 
  -1   5   1       71.90       66.35      2.47 o 
   0   5   1      111.19       54.20      3.15 o 
   1   5   1       50.92       28.53      2.07 o 
   2   5   1      692.32      749.63     17.52 o 
   3   5   1        4.35        4.63      1.08 o 
   4   5   1       22.54       24.38      1.89 o 
   5   5   1        0.57        0.26      1.17 o 
  -5   6   1        8.39        9.44      1.45 o 
  -4   6   1        2.65        2.59      0.87 o 
  -3   6   1      165.46      176.31      7.15 o 
  -2   6   1       62.98       70.62      2.52 o 
  -1   6   1      963.11     1106.74     27.02 o 
   0   6   1      491.95      511.53     12.46 o 
   1   6   1      294.23      286.68      9.36 o 
   2   6   1      264.32      265.94      6.25 o 
   3   6   1       17.49       15.41      1.16 o 
   4   6   1        1.66        0.50      1.05 o 
   5   6   1       10.80       10.24      1.93 o 
  -5   7   1       12.77       16.56      1.78 o 
  -4   7   1       91.91      109.74      4.02 o 
  -3   7   1        0.11        0.30      0.56 o 
  -2   7   1       43.19       41.36      1.86 o 
  -1   7   1       17.17       27.19      1.93 o 
   0   7   1       10.98       13.58      0.92 o 
   1   7   1     1616.84     1901.15     46.14 o 
   2   7   1      286.02      324.49      7.49 o 
   3   7   1        9.16       10.54      1.03 o 
   4   7   1       88.93       77.76      3.30 o 
   5   7   1        5.62        4.40      1.50 o 
  -5   8   1        0.12       -0.24      0.86 o 
  -4   8   1       87.22       88.28      3.52 o 
  -3   8   1       78.99       77.83      3.02 o 
  -2   8   1       46.07       48.84      2.12 o 
  -1   8   1       81.95       82.44      5.75 o 
   0   8   1      373.42      396.77     12.35 o 
   1   8   1      278.62      293.27      7.93 o 
   2   8   1       88.78       98.80      3.42 o 
   3   8   1        8.18        9.71      1.40 o 
   4   8   1      174.84      176.69      6.10 o 
   5   8   1        3.97        1.63      1.28 o 
  -5   9   1       61.14       57.15      3.08 o 
  -4   9   1        8.56        8.24      1.32 o 
  -3   9   1       11.90       11.34      1.27 o 
  -2   9   1       27.12       32.39      1.87 o 
  -1   9   1      376.51      415.50     13.18 o 
   0   9   1      118.68       93.34     15.80 o 
   1   9   1       42.62       46.42      2.04 o 
   2   9   1       66.85       57.40      2.47 o 
   3   9   1      121.52      106.51      3.37 o 
   4   9   1        7.46       12.78      1.58 o 
   5   9   1        2.29        1.17      1.30 o 
  -5  10   1       14.76       16.78      1.91 o 
  -4  10   1        0.07       -0.10      0.79 o 
  -3  10   1        0.18       -0.73      0.65 o 
  -2  10   1       18.36       17.89      1.53 o 
  -1  10   1      100.96       96.62      4.12 o 
   1  10   1      227.75      231.05      9.88 o 
   2  10   1        0.19        0.22      0.62 o 
   3  10   1       25.13       27.76      1.85 o 
   4  10   1       40.70       41.03      3.75 o 
  -4  11   1        6.75        7.36      1.17 o 
  -3  11   1        0.28        0.34      0.78 o 
  -2  11   1        1.45        2.49      0.86 o 
  -1  11   1      214.67      223.00      6.54 o 
   0  11   1       18.94       13.22      2.31 o 
   1  11   1        9.99       11.74      1.09 o 
   2  11   1        5.44        4.85      0.90 o 
   3  11   1        0.40       -0.93      0.62 o 
   4  11   1        0.63        0.85      1.00 o 
  -4  12   1        0.07       -0.03      0.84 o 
  -3  12   1       14.09       14.71      1.79 o 
  -2  12   1       69.79       70.93      3.05 o 
  -1  12   1      143.73      142.31      6.23 o 
   0  12   1       17.93       14.96      1.84 o 
   1  12   1      215.60      199.34      6.08 o 
   2  12   1       47.29       48.01      2.13 o 
   3  12   1       29.51       32.39      2.01 o 
   4  12   1        0.11       -0.33      0.92 o 
  -3  13   1       13.58       12.86      1.40 o 
  -2  13   1        0.48        0.71      0.84 o 
  -1  13   1        9.08        8.55      1.70 o 
   0  13   1      341.41      332.63     11.89 o 
   1  13   1        3.87        5.51      1.72 o 
   2  13   1       86.42       84.47      3.04 o 
   3  13   1       12.24       11.33      1.35 o 
  -3  14   1        3.73        5.81      1.17 o 
  -2  14   1        3.23        3.66      1.11 o 
  -1  14   1        9.04        9.60      1.73 o 
   0  14   1        0.54        1.08      1.42 o 
   1  14   1       25.57       20.45      2.36 o 
   2  14   1        9.50        9.72      1.42 o 
   3  14   1        0.44        1.57      0.96 o 
  -2  15   1        1.00        1.98      1.95 o 
  -1  15   1        5.67        3.03      1.45 o 
   0  15   1        0.04        0.27      1.21 o 
   1  15   1        0.14       -0.32      1.10 o 
   2  15   1        0.72        0.84      1.14 o 
   0  16   1       12.26       14.46      2.28 o 
  -6   0   2      267.11      274.96      9.98 o 
  -5   0   2       20.67       26.63      3.48 o 
  -4   0   2       28.77       26.97      3.30 o 
  -3   0   2      306.87      319.31     15.32 o 
  -2   0   2      709.65      446.35     20.25 o 
   1   0   2      161.07      145.15      4.52 o 
   2   0   2     3597.15     4345.64    126.06 o 
   3   0   2        1.39        1.99      0.64 o 
   4   0   2       22.33       23.43      2.98 o 
   5   0   2      193.73      183.92     10.07 o 
   6   0   2        3.93        4.12      2.11 o 
  -6   1   2       10.02       16.33      2.23 o 
  -5   1   2        1.60        1.06      0.68 o 
  -4   1   2       35.71       38.15      3.83 o 
  -3   1   2        0.08        0.65      0.76 o 
  -2   1   2       52.90       27.72      2.30 o 
  -1   1   2      193.64       -0.21      0.14 o 
   0   1   2      969.78     1119.16     33.61 o 
   1   1   2      157.95      147.42      5.68 o 
   2   1   2      229.50      247.53      5.51 o 
   3   1   2       89.10       96.24      2.63 o 
   4   1   2       25.31       32.77      2.44 o 
   5   1   2       36.27       41.43      4.56 o 
   6   1   2        1.54       -1.07      1.10 o 
  -6   2   2       74.97       77.23     10.49 o 
  -5   2   2       10.04       10.22      1.20 o 
  -4   2   2      175.81      186.67      5.36 o 
  -3   2   2       50.16       51.58      2.13 o 
  -2   2   2        2.10        1.68      0.59 o 
  -1   2   2     2911.09     1869.72     79.82 o 
   1   2   2      175.80      181.19      4.56 o 
   2   2   2       91.77       97.14      2.45 o 
   3   2   2       78.59       75.72      2.23 o 
   4   2   2        0.26       -0.14      0.87 o 
   5   2   2       58.02       59.80      4.37 o 
   6   2   2        3.17        2.50      1.88 o 
  -6   3   2        9.67        8.52      2.66 o 
  -5   3   2        1.00        1.19      0.80 o 
  -4   3   2       74.66       76.95      2.53 o 
  -3   3   2        7.50        6.91      0.90 o 
  -2   3   2        6.52        8.44      0.77 o 
   0   3   2      273.89      254.85      4.91 o 
   1   3   2      159.00      162.90      5.85 o 
   2   3   2      342.35      166.22      8.12 o 
   3   3   2       12.71        7.98      0.67 o 
   4   3   2       93.77      107.34      3.76 o 
   5   3   2       19.58       20.48      2.43 o 
   6   3   2        0.20       -0.74      1.18 o 
  -6   4   2        2.38        1.60      1.30 o 
  -5   4   2       14.71       14.96      1.64 o 
  -4   4   2      109.64      115.18      4.45 o 
  -3   4   2       11.59        9.83      0.81 o 
  -2   4   2      246.56      249.41      6.71 o 
   0   4   2       55.75       51.54      1.24 o 
   1   4   2      123.68      132.90      3.53 o 
   2   4   2      377.33      396.78      8.66 o 
   3   4   2        2.67        4.32      0.61 o 
   4   4   2       83.07       81.73      4.19 o 
   5   4   2        5.57        3.46      1.42 o 
  -6   5   2        5.78        8.30      1.81 o 
  -5   5   2        4.81        5.00      1.14 o 
  -4   5   2      192.55      198.05      6.06 o 
  -3   5   2       63.01       75.27      2.81 o 
  -2   5   2     1427.87     1634.24     39.70 o 
  -1   5   2      499.98      450.45     66.11 o 
   0   5   2     2146.67     2647.86     84.70 o 
   1   5   2     1018.26     1204.56     24.99 o 
   2   5   2      121.61       94.66      2.85 o 
   3   5   2      221.84      231.48      6.64 o 
   4   5   2      230.79      246.32     14.78 o 
   5   5   2      121.07      120.20      5.65 o 
  -5   6   2      124.90      134.61      6.42 o 
  -4   6   2        9.87       13.45      1.44 o 
  -3   6   2      141.65      159.45      4.90 o 
  -2   6   2      145.39      174.94      5.06 o 
  -1   6   2      295.92      311.19      9.81 o 
   0   6   2      126.34      153.11      3.61 o 
   1   6   2     1255.49     1456.26     26.90 o 
   2   6   2      614.61      631.26     13.57 o 
   3   6   2      250.57      263.12      7.38 o 
   4   6   2       89.74       82.64      3.34 o 
   5   6   2        4.57        3.96      1.45 o 
  -5   7   2       10.68       15.96      2.09 o 
  -4   7   2        5.98        6.80      1.58 o 
  -3   7   2       44.69       42.77      2.06 o 
  -2   7   2       35.55       39.14      2.42 o 
  -1   7   2      428.29      476.20     14.69 o 
   0   7   2      212.77      235.84      5.39 o 
   1   7   2       62.29       62.78      1.66 o 
   2   7   2       33.17       34.27      1.71 o 
   3   7   2        8.72        9.30      1.00 o 
   4   7   2       36.45       48.69      2.66 o 
   5   7   2        2.32        5.23      1.65 o 
  -5   8   2        9.21       12.37      1.96 o 
  -4   8   2       10.74       11.46      2.12 o 
  -3   8   2       10.05       10.79      1.57 o 
  -2   8   2      417.36      451.75     11.85 o 
  -1   8   2       74.36       80.23      6.62 o 
   0   8   2        2.36        4.55      0.56 o 
   1   8   2        0.89        0.15      0.42 o 
   2   8   2      177.79      181.43      5.40 o 
   3   8   2       60.19       56.35      2.28 o 
   4   8   2      158.54      155.76      5.26 o 
   5   8   2        1.28        1.59      1.33 o 
  -5   9   2       42.72       47.01      2.86 o 
  -4   9   2        7.16        6.33      1.17 o 
  -3   9   2        2.90        2.73      0.91 o 
  -2   9   2       71.11       67.00      2.69 o 
  -1   9   2        0.35        0.86      0.49 o 
   0   9   2       78.02       76.02      2.68 o 
   1   9   2      286.33      267.69      8.88 o 
   2   9   2       25.11       26.56      1.77 o 
   3   9   2       48.25       50.41      2.14 o 
   4   9   2      139.72      155.93      5.36 o 
   5   9   2        0.68       -0.26      1.22 o 
  -5  10   2       61.41       64.81      3.36 o 
  -4  10   2      100.48      103.59      4.05 o 
  -3  10   2       31.47       31.31      2.12 o 
  -2  10   2      287.00      298.20      8.39 o 
   1  10   2       23.64       19.90      1.30 o 
   2  10   2        7.70        8.68      1.10 o 
   3  10   2      142.03      124.63      3.81 o 
   4  10   2      107.04      101.31      4.05 o 
  -4  11   2        0.02        0.32      0.86 o 
  -3  11   2        0.48        2.19      0.94 o 
  -2  11   2      123.15      118.83      4.17 o 
  -1  11   2       98.68       98.77      4.51 o 
   0  11   2      151.14      142.79      7.64 o 
   1  11   2        1.49        2.02      0.71 o 
   2  11   2       40.59       40.93      1.91 o 
   3  11   2       53.75       52.15      2.35 o 
   4  11   2        0.48        1.86      1.09 o 
  -4  12   2        1.97        0.94      1.03 o 
  -3  12   2       18.54       19.89      2.02 o 
  -2  12   2        4.52        3.17      0.97 o 
  -1  12   2       38.65       30.35      3.49 o 
   0  12   2        6.07        5.61      1.39 o 
   1  12   2       16.67       23.40      1.83 o 
   2  12   2       28.74       21.03      1.93 o 
   3  12   2        2.86        3.65      0.94 o 
   4  12   2        0.28       -0.04      0.98 o 
  -3  13   2       28.79       34.28      2.44 o 
  -2  13   2       81.93       80.38      4.67 o 
  -1  13   2       17.21       14.44      1.98 o 
   0  13   2        0.74        3.15      2.04 o 
   1  13   2       18.02       15.60      1.59 o 
   2  13   2       16.20       13.02      1.83 o 
   3  13   2        3.96        5.70      1.31 o 
  -3  14   2       43.66       45.20      2.95 o 
  -2  14   2       21.94       24.66      2.77 o 
  -1  14   2       37.75       38.43      4.04 o 
   0  14   2        2.78        2.98      1.36 o 
   1  14   2        1.87        1.06      1.19 o 
   2  14   2        0.46        0.62      0.92 o 
  -2  15   2        0.28        0.24      1.36 o 
  -1  15   2        0.06        1.93      3.27 o 
   0  15   2       16.09       18.37      2.40 o 
   1  15   2        0.27       -0.08      1.18 o 
   2  15   2        1.90        2.60      1.14 o 
   0  16   2        0.36        0.05      1.21 o 
  -6   1   3        3.98        7.56      2.38 o 
  -5   1   3        4.87        5.61      1.02 o 
  -4   1   3       25.73       24.90      1.82 o 
  -3   1   3       96.84       93.17      3.18 o 
  -2   1   3       47.72       57.62      2.55 o 
   0   1   3      644.22      689.19     14.34 o 
   1   1   3      208.80      216.35      6.58 o 
   2   1   3      511.84      520.59     11.05 o 
   3   1   3      174.38      215.80      5.85 o 
   4   1   3        0.21        0.98      1.08 o 
   5   1   3       16.01       16.28      2.11 o 
   6   1   3        0.25        1.07      1.32 o 
  -6   2   3        3.54        5.22      2.24 o 
  -5   2   3        0.83        1.73      1.01 o 
  -4   2   3       88.23       90.43      3.36 o 
  -3   2   3      201.95      224.98      6.33 o 
  -2   2   3      250.18      284.44      7.48 o 
   0   2   3     1890.14     2212.46     40.43 o 
   1   2   3      442.15      473.71      9.97 o 
   2   2   3       53.35       43.02      1.35 o 
   3   2   3      107.85      107.75      2.84 o 
   4   2   3      225.10      239.90     15.57 o 
   5   2   3       10.85        7.72      1.31 o 
   6   2   3        4.43        3.75      1.88 o 
  -6   3   3        0.56        1.65      1.83 o 
  -5   3   3       27.99       29.61      2.19 o 
  -4   3   3       86.68       81.93      3.18 o 
  -3   3   3      222.24      235.93      6.64 o 
  -2   3   3      224.61      219.04      5.96 o 
   0   3   3      406.28      419.58      7.92 o 
   1   3   3      193.57      182.79      4.69 o 
   2   3   3      172.45      195.93      4.51 o 
   3   3   3       11.04        7.56      0.64 o 
   4   3   3      479.73      508.76     13.15 o 
   5   3   3      106.83       97.74      4.88 o 
  -6   4   3        0.26        1.83      1.83 o 
  -5   4   3        0.98        0.68      0.87 o 
  -4   4   3       68.10       82.12      4.06 o 
  -3   4   3      322.06      376.39     12.54 o 
  -2   4   3       23.30       26.27      1.34 o 
   0   4   3      900.26      965.47     17.88 o 
   1   4   3      760.52      777.39     20.75 o 
   2   4   3       21.91       26.99      0.96 o 
   4   4   3      293.37      323.92     11.22 o 
   5   4   3        0.19        0.66      1.25 o 
  -6   5   3        2.43        2.43      1.92 o 
  -5   5   3        4.28        4.07      1.16 o 
  -4   5   3        0.70        0.08      0.65 o 
  -3   5   3      146.16      136.82      4.33 o 
  -2   5   3      233.04      246.01      6.70 o 
  -1   5   3       21.03       21.51      1.29 o 
   0   5   3      122.63      130.03      4.61 o 
   1   5   3      496.84      534.55     10.16 o 
   2   5   3        4.99       10.08      0.63 o 
   3   5   3       13.60       13.38      2.11 o 
   4   5   3      133.05      136.50      5.88 o 
   5   5   3        7.95        6.86      1.70 o 
  -5   6   3        1.70        3.52      1.10 o 
  -4   6   3       18.11       15.72      1.53 o 
  -3   6   3       29.23       26.95      1.68 o 
  -2   6   3        4.87        4.49      0.74 o 
  -1   6   3      162.34      174.48     10.56 o 
   0   6   3       36.35       42.60      1.28 o 
   1   6   3        0.01        0.59      0.32 o 
   2   6   3       20.03       14.61      0.80 o 
   3   6   3      359.06      370.37     12.24 o 
   4   6   3       17.68       17.72      2.50 o 
   5   6   3        3.51        5.05      1.56 o 
  -5   7   3       81.51       80.97      3.53 o 
  -4   7   3        0.02       -0.27      0.74 o 
  -3   7   3        1.51        1.71      0.78 o 
  -2   7   3      107.27      133.22      4.15 o 
  -1   7   3       14.53       21.17      1.56 o 
   0   7   3      298.50      270.59      6.13 o 
   1   7   3        6.59        3.22      0.45 o 
   2   7   3       10.79       12.54      2.27 o 
   3   7   3      480.25      519.13     16.64 o 
   4   7   3        7.79       12.15      4.42 o 
   5   7   3        0.34        0.10      1.24 o 
  -5   8   3        0.29        0.91      0.97 o 
  -4   8   3       51.84       55.64      2.68 o 
  -3   8   3        5.35        5.25      1.25 o 
  -2   8   3      763.59      798.12     24.33 o 
  -1   8   3      252.04      246.50     26.89 o 
   0   8   3      124.87      145.76      4.28 o 
   1   8   3        9.60       12.47      0.77 o 
   2   8   3       12.90       15.41      1.31 o 
   3   8   3      302.08      292.80      8.30 o 
   4   8   3       20.01       24.09      2.71 o 
   5   8   3        9.32        8.07      1.88 o 
  -5   9   3       24.58       22.36      2.10 o 
  -4   9   3        2.94        3.49      1.06 o 
  -3   9   3       11.21       11.05      1.27 o 
  -2   9   3       38.03       42.22      2.48 o 
  -1   9   3       31.03       29.04      3.12 o 
   0   9   3        0.21        0.03      0.40 o 
   1   9   3        2.42        4.72      0.71 o 
   2   9   3       41.30       41.03      1.76 o 
   3   9   3      108.07      116.75      4.22 o 
   4   9   3       14.09       14.26      4.56 o 
  -4  10   3        0.94        0.01      1.22 o 
  -3  10   3       24.19       26.23      1.97 o 
  -2  10   3       75.00       75.20      4.36 o 
  -1  10   3        0.13        0.50      1.05 o 
   0  10   3      273.59      249.77     14.56 o 
   1  10   3      157.53      144.64      3.89 o 
   2  10   3       54.52       56.92      2.18 o 
   3  10   3        0.43       -1.18      0.79 o 
   4  10   3        2.75        2.84      1.43 o 
  -4  11   3        0.62       -1.24      0.83 o 
  -3  11   3        3.93        3.76      1.05 o 
  -2  11   3        3.93        6.37      1.31 o 
  -1  11   3       22.52       14.81      1.83 o 
   0  11   3      446.71      461.52     15.39 o 
   1  11   3        0.77        1.08      0.66 o 
   2  11   3        1.84        2.03      0.74 o 
   3  11   3        0.47       -0.20      1.46 o 
   4  11   3        1.14        1.00      1.28 o 
  -4  12   3        1.68        2.20      1.12 o 
  -3  12   3        1.95        1.88      0.95 o 
  -2  12   3        2.51        4.54      1.09 o 
  -1  12   3       18.52       19.16      2.20 o 
   0  12   3      590.74      607.55     23.79 o 
   1  12   3      270.82      249.03      9.05 o 
   2  12   3        0.03       -0.43      0.70 o 
   3  12   3        0.05       -0.30      0.84 o 
  -3  13   3        0.35        2.03      1.05 o 
  -2  13   3        9.43        9.07      1.80 o 
  -1  13   3       55.20       58.42      3.55 o 
   0  13   3      140.46      135.39      5.90 o 
   1  13   3        1.35        2.82      0.98 o 
   2  13   3        1.04        0.26      0.82 o 
   3  13   3       15.96       18.34      1.92 o 
  -3  14   3        0.46        0.80      0.96 o 
  -2  14   3        5.19        5.63      1.60 o 
  -1  14   3        2.54        1.63      1.79 o 
   0  14   3        0.76        1.85      1.31 o 
   1  14   3        0.01       -0.29      1.15 o 
   2  14   3        9.95       14.90      1.71 o 
  -2  15   3       13.23       15.14      2.35 o 
  -1  15   3        8.20       11.07      2.04 o 
   0  15   3        2.38        1.77      1.83 o 
   1  15   3       18.15       22.08      2.51 o 
  -6   0   4       53.75       58.00      5.46 o 
  -5   0   4       30.07       31.68      4.17 o 
  -4   0   4      168.59      171.32      9.85 o 
  -3   0   4       82.20       91.94      5.94 o 
  -2   0   4     1381.97     1432.62     62.20 o 
   0   0   4     1395.44     1555.43     66.22 o 
   1   0   4      248.60      307.28     13.10 o 
   2   0   4     1409.99     1646.35     66.77 o 
   3   0   4      672.68      726.20     30.72 o 
   4   0   4        3.40        4.35      1.65 o 
   5   0   4       65.30       70.26      5.42 o 
  -6   1   4       43.93       52.18      4.31 o 
  -5   1   4        1.31       -0.75      1.14 o 
  -4   1   4       30.45       35.25      2.42 o 
  -3   1   4       19.65       25.79      2.64 o 
  -2   1   4      169.75      195.35      5.56 o 
  -1   1   4     1398.96     1567.84     38.02 o 
   1   1   4      320.05      277.98      8.46 o 
   2   1   4     1246.25     1417.92     33.72 o 
   3   1   4      316.87      339.95     10.82 o 
   4   1   4       55.05       60.50      3.26 o 
   5   1   4        4.17        4.30      1.34 o 
  -6   2   4       24.09       19.11      3.67 o 
  -5   2   4        4.26        1.69      1.65 o 
  -4   2   4        4.70        5.93      1.00 o 
  -3   2   4        3.44        2.79      0.68 o 
  -2   2   4      324.54      349.17     10.85 o 
  -1   2   4      188.75       87.94      4.87 o 
   0   2   4      355.02      348.35      6.62 o 
   1   2   4      324.95      335.27      8.28 o 
   2   2   4      347.51      364.06      7.89 o 
   3   2   4       12.53       12.91      3.69 o 
   4   2   4       44.20       44.00      3.92 o 
   5   2   4        3.06        2.52      1.05 o 
  -6   3   4       56.56       65.99      5.78 o 
  -5   3   4        7.29       10.54      1.43 o 
  -4   3   4       81.74       88.25      3.69 o 
  -3   3   4      228.22      244.58      6.86 o 
  -2   3   4        8.45        7.34      0.82 o 
  -1   3   4        0.00        0.18      0.21 o 
   0   3   4       21.76       27.65      0.84 o 
   1   3   4        0.49        2.59      0.30 o 
   2   3   4        0.22       -0.27      0.23 o 
   3   3   4       18.17       17.71      1.57 o 
   4   3   4      246.12      254.02      7.57 o 
   5   3   4       57.67       57.38      3.86 o 
  -6   4   4       10.73        9.12      2.70 o 
  -5   4   4        0.59        0.57      0.84 o 
  -4   4   4        3.30        4.21      0.92 o 
  -3   4   4        0.77        0.51      0.55 o 
  -2   4   4        0.68        0.60      0.40 o 
  -1   4   4       74.17       65.07      1.84 o 
   0   4   4       20.70       18.61      0.71 o 
   1   4   4     4333.66     5911.67    119.50 o 
   2   4   4      181.01      186.60      3.93 o 
   3   4   4        0.50        0.66      0.36 o 
   4   4   4        0.57        1.21      0.97 o 
   5   4   4       28.29       27.27      2.87 o 
  -6   5   4        0.01        1.33      1.97 o 
  -5   5   4       11.59       12.59      2.83 o 
  -4   5   4       12.91       13.68      1.62 o 
  -3   5   4        0.90        1.18      0.62 o 
  -2   5   4      478.92      481.95     14.89 o 
  -1   5   4      442.21      457.43     11.53 o 
   0   5   4      826.81      866.87     20.88 o 
   1   5   4      757.03      884.34     16.55 o 
   2   5   4        1.50        0.82      0.34 o 
   4   5   4       18.67       26.72      2.98 o 
   5   5   4        0.18       -0.62      1.18 o 
  -5   6   4       16.81       22.70      1.98 o 
  -4   6   4        2.77        1.24      0.77 o 
  -3   6   4       46.84       54.41      2.32 o 
  -2   6   4       71.21       79.85      3.32 o 
  -1   6   4        3.37        5.61      0.78 o 
   0   6   4     1154.54     1279.33     23.74 o 
   1   6   4      113.45      129.00      2.88 o 
   2   6   4       30.91       24.11      1.30 o 
   3   6   4       85.18       99.75      5.50 o 
   4   6   4        8.37        5.65      1.57 o 
   5   6   4        7.21        9.14      1.85 o 
  -5   7   4       31.56       33.54      2.44 o 
  -4   7   4        4.25        3.66      0.97 o 
  -3   7   4        4.25        2.66      0.79 o 
  -2   7   4        7.66        5.36      0.97 o 
  -1   7   4      125.22      146.48      4.17 o 
   0   7   4      307.96      321.99      7.25 o 
   1   7   4        0.71        0.29      0.33 o 
   2   7   4       78.48       88.04      2.64 o 
   3   7   4        1.35        1.01      0.86 o 
   4   7   4        0.09       -0.39      1.56 o 
   5   7   4        2.27        2.13      1.38 o 
  -5   8   4       47.29       56.40      2.90 o 
  -4   8   4       11.94       11.12      1.34 o 
  -3   8   4       64.50       60.52      2.59 o 
  -2   8   4      108.59      120.04      4.70 o 
  -1   8   4       16.60       13.38      3.55 o 
   0   8   4       21.36       25.24      1.67 o 
   1   8   4       32.16       35.16      1.28 o 
   2   8   4      124.45      119.00      3.36 o 
   3   8   4       22.23       19.04      2.16 o 
   4   8   4        2.69        3.54      2.79 o 
   5   8   4        6.51        5.77      1.76 o 
  -5   9   4       34.32       39.54      2.69 o 
  -4   9   4        0.75        0.46      0.86 o 
  -3   9   4        0.00        0.62      0.74 o 
  -2   9   4      114.10       94.80      4.08 o 
  -1   9   4        0.01       -0.10      0.42 o 
   0   9   4       39.62       39.43      1.50 o 
   1   9   4      145.40      138.99      3.70 o 
   2   9   4        4.49        4.42      0.80 o 
   3   9   4       67.50       59.52      2.81 o 
   4   9   4       12.69       11.77      2.75 o 
  -4  10   4        1.74        2.33      1.05 o 
  -3  10   4       76.15       74.68      3.16 o 
  -2  10   4      545.93      593.13     15.49 o 
  -1  10   4       30.40       35.91      3.49 o 
   0  10   4       87.53       88.60      3.15 o 
   1  10   4       74.63       75.83      2.47 o 
   2  10   4        0.30       -0.10      0.59 o 
   3  10   4      110.74      100.61      3.90 o 
   4  10   4        5.82        4.41      1.64 o 
  -4  11   4        0.04       -1.14      0.76 o 
  -3  11   4       86.96       89.21      4.22 o 
  -2  11   4      245.52      245.79      8.28 o 
  -1  11   4       52.53       53.38      3.18 o 
   0  11   4       51.80       60.64      3.36 o 
   1  11   4        8.59        7.34      0.92 o 
   2  11   4       35.62       27.63      1.70 o 
   3  11   4        0.75        0.79      0.91 o 
   4  11   4       12.28        8.50      1.85 o 
  -4  12   4        0.01       -0.87      0.85 o 
  -3  12   4        0.86        1.94      1.13 o 
  -2  12   4        1.95        2.98      1.37 o 
  -1  12   4      242.94      252.83      9.50 o 
   0  12   4        3.20        1.39      1.65 o 
   1  12   4       45.30       46.36      4.58 o 
   2  12   4       29.98       28.98      1.82 o 
   3  12   4        0.56        0.04      0.93 o 
  -3  13   4        0.72       -0.06      0.86 o 
  -2  13   4        0.62       -0.03      1.44 o 
  -1  13   4       41.33       41.78      3.58 o 
   0  13   4       70.95       67.01      3.83 o 
   1  13   4        0.18       -1.44      0.96 o 
   2  13   4        3.07        1.67      0.99 o 
   3  13   4        0.03       -0.75      0.90 o 
  -2  14   4        0.20        1.53      1.37 o 
  -1  14   4        7.15        7.67      1.76 o 
   0  14   4       15.60       17.35      2.29 o 
   1  14   4        7.08        4.76      1.12 o 
   2  14   4        6.79        9.38      1.45 o 
  -2  15   4        0.32        1.44      1.88 o 
  -1  15   4       29.93       32.33      3.16 o 
   0  15   4        0.82        0.72      1.29 o 
   1  15   4        4.89        5.77      2.43 o 
  -6   1   5        3.22        1.69      1.65 o 
  -5   1   5        3.50        4.85      1.52 o 
  -4   1   5        4.01        2.11      1.26 o 
  -3   1   5        4.19        4.40      0.74 o 
  -2   1   5     1136.43     1337.53     53.18 o 
  -1   1   5     1035.11     1129.48     27.65 o 
   0   1   5        1.51        1.72      0.28 o 
   1   1   5       95.17       91.63      2.49 o 
   2   1   5      281.91      322.90      8.13 o 
   3   1   5       10.19        9.15      1.24 o 
   4   1   5      161.71      147.41      6.39 o 
   5   1   5        5.70        5.69      2.18 o 
  -6   2   5       14.09       12.48      2.26 o 
  -5   2   5        1.76        4.60      1.47 o 
  -4   2   5      310.27      333.76      9.28 o 
  -3   2   5       65.60       82.53      4.17 o 
  -2   2   5      860.94      924.31     36.98 o 
  -1   2   5     1078.46     1164.87     34.48 o 
   0   2   5     1057.64     1119.53     23.27 o 
   1   2   5       66.32       72.90      1.86 o 
   2   2   5      145.33      168.21      4.54 o 
   3   2   5       88.52       91.00      3.82 o 
   4   2   5      304.87      329.53     11.39 o 
   5   2   5        0.86        0.39      0.89 o 
  -6   3   5        7.29        4.95      3.39 o 
  -5   3   5        0.09       -0.66      1.08 o 
  -4   3   5       29.28       31.05      1.94 o 
  -3   3   5      131.68      138.59      4.29 o 
  -2   3   5      249.67      273.54      8.22 o 
  -1   3   5     1601.73     1881.92     40.40 o 
   0   3   5      219.87      208.91      4.72 o 
   1   3   5      333.35      335.11      6.52 o 
   2   3   5      352.03      363.00      7.94 o 
   3   3   5      132.54      133.66      5.07 o 
   4   3   5      355.33      354.16      9.67 o 
   5   3   5       11.59       16.48      4.31 o 
  -6   4   5        1.13        0.49      1.34 o 
  -5   4   5       70.64       71.18      4.12 o 
  -4   4   5       34.63       39.10      2.12 o 
  -3   4   5       43.09       49.78      2.09 o 
  -2   4   5      556.43      567.14     39.95 o 
  -1   4   5      122.88      143.62      3.54 o 
   0   4   5        0.46        0.05      0.22 o 
   1   4   5       47.07       44.54      1.26 o 
   2   4   5        6.72        4.69      0.66 o 
   3   4   5      189.93      196.32      9.14 o 
   4   4   5        0.04       -1.12      0.75 o 
   5   4   5       15.77       14.67      2.25 o 
  -5   5   5        0.59        2.10      1.32 o 
  -4   5   5       26.69       35.47      2.09 o 
  -3   5   5       29.73       25.24      1.58 o 
  -2   5   5       19.38       26.36      1.16 o 
  -1   5   5        0.85        0.52      0.34 o 
   0   5   5      242.48      281.18     13.96 o 
   1   5   5       46.61       44.82      1.31 o 
   2   5   5        0.01        0.31      0.33 o 
   3   5   5        8.56        6.82      1.01 o 
   4   5   5       15.93       13.56      1.99 o 
   5   5   5        8.02        4.70      2.40 o 
  -5   6   5       17.26       18.99      2.80 o 
  -4   6   5       32.17       32.59      2.04 o 
  -3   6   5      103.45      107.36      3.67 o 
  -2   6   5      108.39      118.83      3.76 o 
  -1   6   5        8.61       15.15      1.32 o 
   0   6   5       54.93       51.82      1.70 o 
   1   6   5       19.67       18.56      0.88 o 
   2   6   5      379.66      418.83      9.28 o 
   3   6   5       23.77       28.90      2.64 o 
   4   6   5       59.29       52.00      3.84 o 
   5   6   5       22.29       20.38      2.57 o 
  -5   7   5        2.02        2.26      1.47 o 
  -4   7   5        3.10        1.89      0.82 o 
  -3   7   5       24.75       21.31      1.65 o 
  -2   7   5      102.65       29.40      2.90 o 
  -1   7   5        0.03        4.51      1.67 o 
   0   7   5      729.53      827.68     15.64 o 
   1   7   5       67.65       78.57      2.04 o 
   2   7   5        8.35        6.57      0.68 o 
   3   7   5       56.96       63.51      9.23 o 
   4   7   5       18.07       14.77      2.19 o 
   5   7   5        3.35        2.87      3.00 o 
  -5   8   5       23.71       28.72      3.05 o 
  -4   8   5        2.09        1.14      0.97 o 
  -3   8   5       98.78      109.73      3.88 o 
  -2   8   5       11.26        7.47      3.94 o 
  -1   8   5        5.15        5.81      2.11 o 
   0   8   5      174.13      169.62      3.73 o 
   1   8   5       74.75       81.21      2.15 o 
   2   8   5      294.98      286.09      6.84 o 
   3   8   5      493.93      521.27     16.79 o 
   4   8   5       11.90        9.71      2.01 o 
  -5   9   5       18.49       20.03      2.67 o 
  -4   9   5        1.50        2.49      0.97 o 
  -3   9   5       99.08      106.74      5.04 o 
  -2   9   5       32.96       32.01      2.87 o 
  -1   9   5       58.94       22.74      2.94 o 
   0   9   5        8.19        6.27      0.70 o 
   1   9   5       20.76       26.76      1.63 o 
   2   9   5       96.01       82.10      2.70 o 
   3   9   5      106.75      122.07      5.47 o 
   4   9   5        0.02        0.36      1.30 o 
  -4  10   5        2.16        2.70      1.01 o 
  -3  10   5       61.22       58.28      2.75 o 
  -2  10   5        1.24        3.79      1.31 o 
  -1  10   5        4.42        4.59      2.18 o 
   0  10   5      147.79      133.41      4.28 o 
   1  10   5        0.09        0.31      0.72 o 
   2  10   5        1.93        2.85      1.97 o 
   3  10   5       11.11       12.37      1.98 o 
   4  10   5        5.82        7.51      1.83 o 
  -4  11   5        1.86        3.11      1.14 o 
  -3  11   5       28.01       32.59      2.28 o 
  -2  11   5       11.63       10.20      1.78 o 
  -1  11   5        0.54       -0.42      1.95 o 
   0  11   5        9.21       14.35      1.39 o 
   1  11   5       30.73       24.70      1.78 o 
   2  11   5        2.71        1.15      0.89 o 
   3  11   5        1.37       -0.59      0.88 o 
   4  11   5        0.55        0.85      1.36 o 
  -4  12   5        0.04       -0.91      0.95 o 
  -3  12   5        0.37       -0.35      0.87 o 
  -2  12   5       22.00       21.17      2.41 o 
  -1  12   5       12.23       14.96      2.07 o 
   0  12   5      109.26       89.85      4.42 o 
   1  12   5       59.48       55.18      2.58 o 
   2  12   5       70.50       68.00      3.06 o 
   3  12   5        0.21        0.04      0.96 o 
  -3  13   5        1.26        1.39      1.34 o 
  -2  13   5       26.74       25.37      2.86 o 
  -1  13   5       72.85       71.96      4.36 o 
   0  13   5        0.23       -0.23      1.47 o 
   1  13   5       22.58       16.42      1.61 o 
   2  13   5        5.20        3.85      1.37 o 
   3  13   5        4.27        4.86      1.30 o 
  -2  14   5       19.24       22.68      2.76 o 
  -1  14   5       20.57       23.32      2.68 o 
   0  14   5       63.28       65.78      3.96 o 
   1  14   5        6.82        7.58      1.78 o 
   2  14   5       35.94       32.92      2.94 o 
  -1  15   5        0.78        0.87      1.34 o 
   0  15   5        0.49        1.82      1.44 o 
   1  15   5        0.00       -1.01      0.85 o 
  -6   0   6        3.87        0.73      2.15 o 
  -5   0   6       42.55       47.71      5.46 o 
  -4   0   6       31.73       31.65      4.04 o 
  -3   0   6       76.66       71.47      5.29 o 
  -2   0   6      122.43      137.31     12.95 o 
  -1   0   6      548.44      620.05     26.95 o 
   1   0   6     2349.10     2809.17    123.92 o 
   2   0   6        8.37       11.32      1.70 o 
   3   0   6       29.10       20.96      2.52 o 
   4   0   6       13.72        8.02      2.11 o 
   5   0   6       27.75       24.53      3.58 o 
  -6   1   6        1.39        1.59      1.54 o 
  -5   1   6        3.42        4.26      2.24 o 
  -4   1   6        7.25        5.55      1.42 o 
  -3   1   6        2.48        2.99      1.63 o 
  -2   1   6      314.61      317.67     12.26 o 
  -1   1   6      496.22      523.72     11.37 o 
   0   1   6      203.55      205.89      4.65 o 
   1   1   6       11.20       16.46      0.80 o 
   2   1   6      292.59      329.86     10.29 o 
   3   1   6        9.66       11.10      1.34 o 
   4   1   6       14.52       10.43      2.04 o 
   5   1   6        1.67        0.37      1.11 o 
  -6   2   6        1.90       -0.31      2.24 o 
  -5   2   6        1.89        1.67      1.33 o 
  -4   2   6       24.10       23.07      2.45 o 
  -3   2   6        1.86        0.90      0.95 o 
  -2   2   6       65.46       67.56      1.81 o 
  -1   2   6       19.48       21.83      2.52 o 
   0   2   6      275.77      286.57      5.63 o 
   1   2   6       71.22       77.59      1.83 o 
   2   2   6       67.50       65.68      7.94 o 
   3   2   6        1.81        3.92      1.24 o 
   4   2   6        6.39        4.78      1.22 o 
   5   2   6       11.96       13.38      1.65 o 
  -6   3   6        0.04       -0.22      2.75 o 
  -5   3   6       50.38       54.87      3.71 o 
  -4   3   6       65.88       68.05      4.92 o 
  -3   3   6        7.91        7.48      1.15 o 
  -2   3   6      225.77      240.11      6.52 o 
  -1   3   6        0.48        0.18      0.24 o 
   0   3   6      220.66      243.13      4.87 o 
   1   3   6       75.29       93.64      2.15 o 
   2   3   6       16.67       16.92      1.05 o 
   3   3   6      222.33      229.49     11.78 o 
   4   3   6       17.22       13.94      1.52 o 
   5   3   6        0.00       -0.81      1.10 o 
  -5   4   6       42.45       45.02      3.73 o 
  -4   4   6       28.50       34.18      2.97 o 
  -3   4   6        5.38        5.60      1.49 o 
  -2   4   6      162.09      169.00      7.62 o 
  -1   4   6        7.66        9.58      0.98 o 
   0   4   6        8.67        6.97      1.26 o 
   1   4   6        7.26        6.93      0.53 o 
   2   4   6       58.58       65.35      2.22 o 
   3   4   6      607.74      637.32     34.25 o 
   4   4   6       17.59       20.43      1.79 o 
   5   4   6       21.34       19.60      4.79 o 
  -5   5   6       35.01       41.51      3.59 o 
  -4   5   6        3.11        2.24      1.21 o 
  -3   5   6       58.33       63.87      2.94 o 
  -2   5   6        0.26        1.01      0.39 o 
  -1   5   6      114.08      135.85      4.21 o 
   0   5   6       89.55       78.12      1.95 o 
   1   5   6      208.34      199.32      4.64 o 
   2   5   6       97.68      105.42      2.92 o 
   3   5   6      875.98      967.63     24.80 o 
   4   5   6      115.57      115.52      5.48 o 
   5   5   6        6.67        5.61      1.67 o 
  -5   6   6       19.49       23.82      2.82 o 
  -4   6   6        3.12        4.29      1.67 o 
  -3   6   6        0.76        0.26      0.56 o 
  -2   6   6      209.90      243.60      8.06 o 
  -1   6   6      173.86      203.71      5.92 o 
   0   6   6      100.60      108.95      2.57 o 
   1   6   6       53.77       55.43      1.60 o 
   2   6   6      511.14      522.94     11.44 o 
   3   6   6       43.32       45.32      3.16 o 
   4   6   6       17.44       18.33      3.94 o 
   5   6   6        0.17        1.36      1.33 o 
  -5   7   6       21.47       25.09      2.91 o 
  -4   7   6       15.82       17.63      2.31 o 
  -3   7   6      124.14      128.45      4.28 o 
  -2   7   6       94.27       98.67      3.94 o 
  -1   7   6       57.74       48.83      2.74 o 
   0   7   6       14.63       15.86      0.88 o 
   1   7   6       43.41       46.50      1.86 o 
   2   7   6      264.65      286.06      6.72 o 
   3   7   6       13.32       16.69      2.12 o 
   4   7   6       40.64       45.79      6.01 o 
  -5   8   6        0.00        0.13      1.24 o 
  -4   8   6        2.76        0.41      1.19 o 
  -3   8   6      112.15      117.33      4.09 o 
  -2   8   6       22.53       22.83      3.07 o 
  -1   8   6        2.43        0.77      1.19 o 
   0   8   6        9.46        9.11      0.73 o 
   1   8   6       56.21       55.62      1.72 o 
   2   8   6        0.21        0.32      0.80 o 
   3   8   6       69.68       58.98      7.65 o 
   4   8   6        2.01        1.91      1.41 o 
  -5   9   6        1.14        2.95      1.59 o 
  -4   9   6        0.41       -0.29      1.19 o 
  -3   9   6        1.48        0.62      1.00 o 
  -2   9   6        2.32        2.30      1.33 o 
  -1   9   6       60.69       77.99      3.86 o 
   0   9   6       45.54       53.57      1.70 o 
   1   9   6       37.96       40.42      1.72 o 
   2   9   6        7.44        9.27      1.24 o 
   3   9   6       37.80       52.62      3.53 o 
   4   9   6        7.50        8.97      3.76 o 
  -4  10   6        6.15       10.29      2.27 o 
  -3  10   6      135.34      133.23      4.62 o 
  -2  10   6       26.55       22.71      4.36 o 
  -1  10   6        0.02       -1.17      0.78 o 
   0  10   6       46.22       43.26      2.35 o 
   1  10   6        2.77        4.05      0.75 o 
   2  10   6       10.54        5.87      1.12 o 
   3  10   6        0.28       -0.41      1.19 o 
   4  10   6        1.28        1.73      1.47 o 
  -4  11   6       10.16        8.82      1.94 o 
  -3  11   6        9.21       10.75      1.47 o 
  -2  11   6       46.21       44.30      3.25 o 
  -1  11   6      289.00      267.48      9.94 o 
   0  11   6      141.86      127.76      4.28 o 
   1  11   6        1.50        0.83      0.76 o 
   2  11   6       12.03       10.32      2.05 o 
   3  11   6       20.29       17.38      2.25 o 
  -3  12   6        3.06        4.83      1.62 o 
  -2  12   6       14.56       15.02      2.13 o 
  -1  12   6       70.48       77.00      4.25 o 
   0  12   6        1.70        1.63      1.18 o 
   1  12   6       25.51       29.01      2.03 o 
   2  12   6        1.90        0.92      0.90 o 
   3  12   6        2.99       -0.87      1.27 o 
  -3  13   6        1.11        0.44      1.29 o 
  -2  13   6        0.47       -0.17      1.25 o 
  -1  13   6       63.72       65.50      6.15 o 
   0  13   6       31.84       30.69      4.24 o 
   1  13   6        0.01       -0.61      0.78 o 
   2  13   6        3.16        3.95      1.39 o 
  -2  14   6        0.35        0.46      1.36 o 
  -1  14   6       87.90       83.95      6.59 o 
   0  14   6        1.36       -0.32      1.15 o 
   1  14   6       13.03       15.63      1.67 o 
  -1  15   6        1.13        0.90      3.55 o 
   0  15   6        0.82       -0.74      1.18 o 
  -6   1   7        0.31       -1.50      1.22 o 
  -5   1   7        4.12        2.58      1.52 o 
  -4   1   7       55.32       59.83      3.78 o 
  -3   1   7        7.89        0.34      0.53 o 
  -2   1   7     2363.52     2829.22     63.12 o 
  -1   1   7       84.90       83.83      3.15 o 
   0   1   7       90.34      125.25      3.07 o 
   1   1   7       79.93       83.95      2.49 o 
   2   1   7       83.74       79.82      3.29 o 
   3   1   7       45.30       52.73      2.75 o 
   4   1   7       15.42       16.88      1.92 o 
   5   1   7        6.55        6.11      1.54 o 
  -6   2   7        6.86        4.92      1.85 o 
  -5   2   7       12.18       13.66      2.82 o 
  -4   2   7        5.12        5.43      1.41 o 
  -3   2   7      229.26       -0.09      0.53 o 
  -2   2   7     2892.81     3343.94     69.43 o 
  -1   2   7      249.22      257.09      8.40 o 
   0   2   7      104.71       85.44      2.03 o 
   1   2   7        1.54        1.41      0.33 o 
   2   2   7       12.82       15.17      1.88 o 
   3   2   7        0.98        1.17      1.37 o 
   4   2   7      223.71      218.72      7.91 o 
   5   2   7        3.44        3.10      1.14 o 
  -5   3   7        0.00       -0.23      1.20 o 
  -4   3   7       15.13       16.15      2.17 o 
  -3   3   7        0.98        0.37      0.52 o 
  -2   3   7      335.78      354.59      8.20 o 
  -1   3   7       85.74       76.04      2.26 o 
   0   3   7       47.29       46.03      1.48 o 
   1   3   7       45.47       48.71      1.37 o 
   2   3   7       10.96       11.59      1.29 o 
   3   3   7       24.79       21.01      1.64 o 
   4   3   7       23.36       20.66      1.81 o 
   5   3   7        0.65       -0.50      1.13 o 
  -5   4   7        7.80       11.56      2.13 o 
  -4   4   7       36.86       37.40      3.20 o 
  -3   4   7       30.78        3.06      3.42 o 
  -2   4   7        6.54        5.89      0.83 o 
  -1   4   7      579.84      599.95     13.06 o 
   0   4   7      120.60      130.17      6.64 o 
   1   4   7        0.28       -0.11      0.28 o 
   2   4   7        1.39        1.39      0.64 o 
   3   4   7       18.77       25.79      1.85 o 
   4   4   7       17.02       17.17      2.66 o 
   5   4   7        0.96        0.67      1.24 o 
  -5   5   7        0.04        0.62      1.33 o 
  -4   5   7        8.72        9.91      1.85 o 
  -3   5   7       93.46       74.01      5.57 o 
  -2   5   7        1.02        1.16      0.58 o 
  -1   5   7        0.12        0.30      0.43 o 
   0   5   7      838.32      946.91     17.79 o 
   1   5   7       29.60       35.78      1.40 o 
   2   5   7       69.23       73.93      2.74 o 
   3   5   7       11.84       12.67      1.88 o 
   4   5   7       10.49       16.75      2.43 o 
   5   5   7        0.02        2.19      1.47 o 
  -5   6   7        1.94        4.06      1.63 o 
  -4   6   7        3.75        5.08      1.72 o 
  -3   6   7       18.67       15.98      2.29 o 
  -1   6   7      120.71      134.08      3.56 o 
   0   6   7      251.40      275.88      5.66 o 
   1   6   7        0.01        0.26      0.36 o 
   2   6   7      140.11      146.39      4.51 o 
   3   6   7        6.76        8.19      1.62 o 
   4   6   7        3.63        4.92      1.50 o 
  -5   7   7        0.00        0.32      1.22 o 
  -4   7   7       11.98       12.06      2.00 o 
  -3   7   7       21.92       13.25      1.96 o 
  -2   7   7        2.89        0.51      0.85 o 
  -1   7   7       29.33       25.34      1.32 o 
   0   7   7      136.33      154.22      3.49 o 
   1   7   7        0.45       -0.05      0.41 o 
   2   7   7      219.77      237.39      5.81 o 
   3   7   7        9.86       11.00      1.85 o 
   4   7   7        0.99        0.95      1.28 o 
  -5   8   7        5.55        4.52      1.92 o 
  -4   8   7        8.92       13.91      2.19 o 
  -3   8   7      187.73      195.77      7.97 o 
  -2   8   7        0.00        0.60      0.94 o 
  -1   8   7       14.58       16.86      1.83 o 
   0   8   7        0.67        0.23      0.42 o 
   1   8   7      142.75      141.97      3.37 o 
   2   8   7      131.89      131.94      4.38 o 
   3   8   7       33.80       33.95      6.56 o 
   4   8   7        2.72        2.83      1.53 o 
  -4   9   7      111.56      109.42      5.62 o 
  -3   9   7      184.77      201.28      8.25 o 
  -2   9   7       35.69       33.64      5.80 o 
  -1   9   7       23.20       27.33      2.43 o 
   0   9   7       24.07       21.34      1.16 o 
   1   9   7        0.83        1.76      0.88 o 
   2   9   7       82.62       72.28      3.00 o 
   3   9   7        5.15        4.35      1.42 o 
   4   9   7        7.25        8.80      2.00 o 
  -4  10   7        9.08       15.02      3.37 o 
  -3  10   7       88.62       91.57      6.09 o 
  -2  10   7        4.79        8.91      2.52 o 
  -1  10   7       36.12       43.26      3.03 o 
   0  10   7        2.89        2.45      0.72 o 
   1  10   7        0.32       -0.15      0.58 o 
   2  10   7        3.53        2.76      1.00 o 
   3  10   7        0.00        0.27      1.17 o 
  -4  11   7        0.84        0.38      3.30 o 
  -3  11   7        7.64        7.58      1.88 o 
  -2  11   7        8.17        5.74      1.57 o 
  -1  11   7       91.42      101.51      7.27 o 
   0  11   7       45.11       37.54      2.11 o 
   1  11   7        0.46        0.10      0.75 o 
   2  11   7       43.55       39.82      2.49 o 
   3  11   7       32.34       41.30      3.40 o 
  -3  12   7        6.46        5.69      1.67 o 
  -2  12   7        0.00       -0.29      1.15 o 
  -1  12   7      102.51      114.54      5.49 o 
   0  12   7       36.54       32.08      2.18 o 
   1  12   7        5.38        5.41      1.11 o 
   2  12   7        9.24        6.74      1.24 o 
   3  12   7        3.09        3.56      1.69 o 
  -3  13   7        6.28        5.53      1.76 o 
  -2  13   7        4.25        4.98      1.59 o 
  -1  13   7       74.42       75.63      6.06 o 
   0  13   7        3.19        3.34      1.42 o 
   1  13   7        1.74        1.63      1.90 o 
   2  13   7        0.12       -0.08      1.13 o 
  -2  14   7       26.25       21.21      2.73 o 
  -1  14   7        0.83        4.22      1.64 o 
   0  14   7        0.33        1.05      1.28 o 
   1  14   7        0.14        0.22      1.06 o 
  -5   0   8       32.99       33.38      4.59 o 
  -4   0   8       20.39       18.65      3.30 o 
  -3   0   8        0.25       -0.23      0.60 o 
  -2   0   8       98.52      100.92      4.39 o 
  -1   0   8     1472.87     1642.39     48.73 o 
   0   0   8       36.76       42.91      2.14 o 
   1   0   8     1322.17     1402.62     41.22 o 
   2   0   8      655.50      680.29     28.75 o 
   3   0   8        0.23        0.23      1.19 o 
   4   0   8        5.23       10.72      2.38 o 
   5   0   8        5.62        5.59      2.15 o 
  -5   1   8       47.49       55.09      4.40 o 
  -4   1   8       57.08       72.78      5.53 o 
  -3   1   8      167.06       -0.09      0.46 o 
  -2   1   8      419.72      453.87     10.31 o 
  -1   1   8      981.15     1102.70     23.40 o 
   0   1   8       13.66       11.71      0.78 o 
   1   1   8      213.17      233.98      8.25 o 
   2   1   8        3.45        2.84      1.12 o 
   3   1   8       13.10       17.25      1.77 o 
   4   1   8        0.01        0.63      1.03 o 
   5   1   8       14.20       13.96      1.99 o 
  -5   2   8        5.91        6.34      1.73 o 
  -4   2   8        2.52       -0.14      1.56 o 
  -3   2   8      152.28        0.12      0.55 o 
  -2   2   8      141.10      155.70      4.19 o 
  -1   2   8       12.45       15.22      1.39 o 
   0   2   8      285.23      302.84      6.70 o 
   1   2   8      229.72      249.95      5.08 o 
   3   2   8      290.32      272.42     12.06 o 
   4   2   8        0.11        1.02      1.61 o 
   5   2   8        1.32        1.19      1.05 o 
  -5   3   8       61.52       69.27      4.35 o 
  -4   3   8        7.96        9.32      1.76 o 
  -2   3   8        5.57        7.55      0.86 o 
  -1   3   8       55.81       45.63      1.68 o 
   0   3   8       86.78       84.07      2.77 o 
   1   3   8       29.91       34.63      1.16 o 
   2   3   8        0.00       -0.18      0.44 o 
   3   3   8      284.44      290.68     14.45 o 
   4   3   8        3.79        5.05      1.15 o 
   5   3   8        2.43        2.94      1.90 o 
  -5   4   8       14.25       14.83      2.34 o 
  -4   4   8        2.89        2.43      1.26 o 
  -3   4   8       23.90       28.61      3.76 o 
  -2   4   8       40.16       41.45      2.01 o 
  -1   4   8      151.47      175.81      3.81 o 
   0   4   8      224.70      239.74      5.64 o 
   1   4   8       43.05       44.30      1.37 o 
   2   4   8       59.17       59.57      2.40 o 
   3   4   8      318.15      306.91      8.47 o 
   4   4   8       26.34       25.73      2.00 o 
  -5   5   8        0.80        1.58      1.39 o 
  -4   5   8        0.46        0.43      1.21 o 
  -3   5   8       88.02       90.18      4.54 o 
  -2   5   8       44.50       45.71      2.17 o 
  -1   5   8      249.24      263.90      6.29 o 
   0   5   8      152.28      166.85      3.68 o 
   1   5   8      120.12      131.77      3.44 o 
   2   5   8       34.46       38.46      2.00 o 
   3   5   8        1.02        0.38      0.81 o 
   4   5   8       10.91       10.31      1.91 o 
  -5   6   8        0.89        2.45      1.51 o 
  -4   6   8       35.75       41.80      3.57 o 
  -3   6   8       28.00       33.50      2.95 o 
  -2   6   8        1.76        2.11      1.10 o 
  -1   6   8      262.10      307.85      7.23 o 
   0   6   8       23.19       20.09      1.24 o 
   1   6   8      122.00      116.82      3.22 o 
   2   6   8        0.45       -0.87      1.07 o 
   3   6   8        0.58       -0.84      0.73 o 
   4   6   8       14.65       16.61      2.30 o 
  -5   7   8        2.74        3.78      1.62 o 
  -4   7   8       22.17       22.55      2.93 o 
  -3   7   8        5.69        7.12      1.69 o 
  -2   7   8        0.56        0.08      0.90 o 
  -1   7   8        2.47        3.08      0.63 o 
   0   7   8        0.11        0.34      0.43 o 
   1   7   8      115.95      108.74      3.13 o 
   2   7   8      182.56      189.40      5.60 o 
   3   7   8        1.63        1.26      1.19 o 
   4   7   8        0.02        0.98      1.36 o 
  -4   8   8        3.23        3.08      1.47 o 
  -3   8   8       90.44       94.78      8.67 o 
  -2   8   8       46.68       39.20      2.93 o 
  -1   8   8        4.08        5.53      1.17 o 
   0   8   8       12.95       12.87      1.04 o 
   1   8   8       80.08       71.45      2.41 o 
   2   8   8       25.65       31.63      5.36 o 
   3   8   8       19.22       19.80      2.32 o 
   4   8   8        0.03       -1.14      1.21 o 
  -4   9   8       32.23       36.08      3.53 o 
  -3   9   8        6.04        3.37      1.52 o 
  -2   9   8        1.92        3.33      1.56 o 
  -1   9   8      251.80      242.63      9.08 o 
   0   9   8       87.78       77.47      2.59 o 
   1   9   8       35.50       39.74      1.90 o 
   2   9   8       96.47      103.28      4.65 o 
   3   9   8        1.08        0.85      1.26 o 
  -4  10   8        6.69        7.72      1.92 o 
  -3  10   8       65.45       70.73      4.28 o 
  -2  10   8        4.62        1.98      1.60 o 
  -1  10   8        2.15        1.15      1.28 o 
   0  10   8        6.55       10.21      1.10 o 
   1  10   8        4.09        6.30      1.05 o 
   2  10   8       14.59       11.57      2.36 o 
   3  10   8        3.79        4.13      1.45 o 
  -3  11   8        1.10       -0.34      1.25 o 
  -2  11   8       47.20       51.20      3.65 o 
  -1  11   8       71.25       62.12      4.87 o 
   0  11   8       80.57       75.59      3.06 o 
   1  11   8       45.79       45.76      3.00 o 
   2  11   8       10.06       11.98      1.86 o 
   3  11   8        6.24        6.46      1.75 o 
  -3  12   8        8.48       12.99      2.50 o 
  -2  12   8       81.20       88.62      4.84 o 
  -1  12   8        2.80        3.57      1.37 o 
   0  12   8       56.05       65.18      2.89 o 
   1  12   8        0.23       -1.12      1.33 o 
   2  12   8        9.90       15.01      6.30 o 
  -2  13   8       18.27       20.68      2.57 o 
  -1  13   8       50.17       48.88      3.67 o 
   0  13   8        1.40        1.17      1.19 o 
   1  13   8        0.40        0.88      1.13 o 
  -1  14   8       28.57       30.56      4.90 o 
   0  14   8        1.02        0.69      2.36 o 
  -5   1   9        5.03        3.88      2.72 o 
  -4   1   9       17.04       14.52      2.20 o 
  -3   1   9       12.44       16.13      1.61 o 
  -2   1   9      128.85      128.66      4.64 o 
  -1   1   9       42.62       42.53      1.72 o 
   0   1   9      715.45      746.57     15.88 o 
   1   1   9        0.03        0.47      0.48 o 
   2   1   9        2.46        1.80      0.80 o 
   3   1   9        1.40        1.28      1.63 o 
   4   1   9       56.84       50.46      3.08 o 
  -5   2   9        1.94        0.09      1.20 o 
  -4   2   9        2.76        1.37      1.65 o 
  -3   2   9       47.29       53.05      2.64 o 
  -2   2   9       10.71        9.43      1.01 o 
  -1   2   9       65.82       74.48      2.69 o 
   0   2   9       31.88       33.71      2.48 o 
   1   2   9        0.00        0.73      0.55 o 
   2   2   9        0.08        0.53      0.52 o 
   3   2   9       21.83       22.14      2.02 o 
   4   2   9        9.54        7.47      1.51 o 
  -5   3   9        0.03       -1.18      1.51 o 
  -4   3   9        2.22        0.56      1.21 o 
  -3   3   9       25.79       31.31      2.10 o 
  -2   3   9      110.18      123.59      3.58 o 
  -1   3   9      163.12      186.17      5.44 o 
   0   3   9      243.89      244.26      5.83 o 
   1   3   9        7.23        8.57      0.93 o 
   2   3   9       90.92       87.63      3.47 o 
   3   3   9      159.56      144.99      5.12 o 
   4   3   9       14.64       10.15      1.79 o 
  -5   4   9        0.88        1.60      1.35 o 
  -4   4   9        0.02        0.18      1.10 o 
  -3   4   9        0.13        0.84      0.78 o 
  -2   4   9       63.36       83.97      3.28 o 
  -1   4   9       82.76       75.89      4.17 o 
   0   4   9       25.58       23.71      1.07 o 
   1   4   9       96.30       99.80      2.81 o 
   2   4   9      278.61      278.11      7.57 o 
   3   4   9        1.84        1.12      0.83 o 
   4   4   9       10.86        9.36      1.39 o 
  -5   5   9        2.60        3.54      2.18 o 
  -4   5   9        0.14        0.30      1.81 o 
  -3   5   9       31.33       34.87      3.01 o 
  -2   5   9       48.20       45.94      2.18 o 
  -1   5   9       36.17       47.83      1.97 o 
   0   5   9       56.34       55.76      1.68 o 
   1   5   9       28.60       28.98      1.44 o 
   2   5   9      160.80      180.56      5.76 o 
   3   5   9        0.86        0.58      0.85 o 
   4   5   9        6.64        2.93      1.45 o 
  -5   6   9        0.40        0.21      1.46 o 
  -4   6   9       18.25       19.24      2.52 o 
  -3   6   9        7.25        4.55      1.47 o 
  -2   6   9       97.79      108.95      4.04 o 
  -1   6   9       77.47       79.76      2.58 o 
   0   6   9        0.34        0.63      0.47 o 
   1   6   9       50.28       45.33      1.85 o 
   2   6   9       28.93       31.63      2.27 o 
   3   6   9       21.69       20.13      1.76 o 
   4   6   9        0.20        1.01      1.60 o 
  -5   7   9        0.28        1.06      2.70 o 
  -4   7   9       32.42       38.88      4.38 o 
  -3   7   9        3.58        2.10      1.23 o 
  -2   7   9        4.70        4.28      1.25 o 
  -1   7   9        4.86        4.91      0.79 o 
   0   7   9       21.34       18.97      1.33 o 
   1   7   9        0.18        1.41      0.69 o 
   2   7   9      309.71      291.81      9.19 o 
   3   7   9       43.00       48.45      6.51 o 
   4   7   9       13.97       12.25      2.15 o 
  -4   8   9       23.04       25.56      2.91 o 
  -3   8   9        0.00        0.53      1.14 o 
  -2   8   9        0.47       -0.04      1.51 o 
  -1   8   9      109.76      107.79      4.01 o 
   0   8   9       18.23       22.78      1.24 o 
   1   8   9       68.77       66.20      2.70 o 
   2   8   9       88.19       92.54      4.99 o 
   3   8   9        0.96        1.18      1.20 o 
  -4   9   9      100.03      109.04      7.84 o 
  -3   9   9       13.23       11.79      3.73 o 
  -2   9   9       11.59        8.34      1.73 o 
  -1   9   9       23.17       24.64      1.98 o 
   0   9   9       25.19       23.04      1.51 o 
   1   9   9       23.24       22.17      2.19 o 
   2   9   9       12.33       10.32      1.60 o 
   3   9   9       17.60       14.70      2.91 o 
  -4  10   9        1.04        2.50      1.56 o 
  -3  10   9        1.29       -0.43      3.62 o 
  -2  10   9       25.12       24.85      3.58 o 
  -1  10   9        2.36        2.03      1.20 o 
   0  10   9        2.84        3.09      0.82 o 
   1  10   9       26.45       25.14      1.84 o 
   2  10   9        3.89        2.81      1.23 o 
   3  10   9       15.91       17.78      2.34 o 
  -3  11   9        0.08        0.71      1.41 o 
  -2  11   9        0.52       -0.10      2.11 o 
  -1  11   9       25.16       28.95      2.84 o 
   0  11   9       10.26       14.48      1.30 o 
   1  11   9        1.86        2.17      1.20 o 
   2  11   9        1.50        1.28      1.12 o 
  -3  12   9        8.58        7.50      1.96 o 
  -2  12   9       19.14       17.38      2.44 o 
  -1  12   9        0.46        1.65      2.08 o 
   0  12   9        0.23        0.45      0.85 o 
   1  12   9       13.79       11.34      1.82 o 
   2  12   9        0.42       -0.09      1.51 o 
  -2  13   9       29.94       30.42      4.45 o 
  -1  13   9        9.17        9.19      1.93 o 
   0  13   9        0.18        0.56      1.15 o 
   1  13   9       33.53       33.09      2.92 o 
  -5   0  10        9.12       12.87      3.34 o 
  -4   0  10        7.00        2.56      2.11 o 
  -3   0  10       31.79       36.21      4.31 o 
  -2   0  10       71.54       77.91      3.88 o 
  -1   0  10        0.14       -0.40      0.69 o 
   0   0  10      154.71      165.45      5.94 o 
   1   0  10        1.08       -0.41      0.41 o 
   2   0  10        2.84        3.34      1.47 o 
   3   0  10      197.26      190.81      9.89 o 
   4   0  10        0.95       -1.42      1.33 o 
  -5   1  10        0.25       -0.07      1.39 o 
  -4   1  10        7.93       10.42      2.02 o 
  -3   1  10      200.43      212.00      6.29 o 
  -2   1  10       37.67       41.35      1.87 o 
  -1   1  10       26.60       28.91      1.52 o 
   0   1  10       22.95       27.86      2.94 o 
   2   1  10        1.60        0.50      0.83 o 
   3   1  10       11.24        7.61      2.34 o 
   4   1  10        0.20        1.14      1.02 o 
  -5   2  10       16.53       14.31      2.38 o 
  -4   2  10        4.80        4.85      2.15 o 
  -3   2  10      219.52      243.74      7.43 o 
  -2   2  10       14.38       13.23      1.21 o 
  -1   2  10       57.06       54.99      2.83 o 
   0   2  10        4.26        4.31      0.77 o 
   1   2  10        6.12        4.17      0.77 o 
   2   2  10        3.10        2.20      0.78 o 
   3   2  10       37.34       28.39      1.99 o 
   4   2  10        0.01       -0.12      0.87 o 
  -5   3  10        2.41        2.07      1.72 o 
  -4   3  10        4.67        6.25      1.72 o 
  -3   3  10      258.03      264.44      9.82 o 
  -2   3  10        0.04        0.89      0.63 o 
  -1   3  10        2.00        1.50      0.54 o 
   0   3  10        2.89        5.27      0.87 o 
   1   3  10        1.40        1.73      0.65 o 
   2   3  10       34.84       34.75      1.99 o 
   3   3  10       69.86       72.86      4.43 o 
   4   3  10        0.70        0.42      1.13 o 
  -5   4  10        6.45        4.24      1.76 o 
  -4   4  10       44.12       51.78      3.85 o 
  -3   4  10      243.73      248.28      9.60 o 
  -2   4  10        5.04        5.10      0.86 o 
  -1   4  10       77.62       75.25      4.66 o 
   0   4  10       27.23       29.95      1.46 o 
   1   4  10       12.19       15.72      1.30 o 
   2   4  10      281.93      288.95      7.90 o 
   3   4  10        1.66        1.44      0.85 o 
   4   4  10       15.55        8.18      1.37 o 
  -5   5  10        3.10        4.02      1.75 o 
  -4   5  10        0.12       -1.87      1.47 o 
  -3   5  10        0.36        1.14      1.28 o 
  -2   5  10       10.32       12.82      1.19 o 
  -1   5  10       41.88       41.30      1.81 o 
   0   5  10        0.00        0.14      0.51 o 
   1   5  10      209.01      211.53      5.94 o 
   2   5  10      215.39      233.41      6.69 o 
   3   5  10        3.19        3.00      1.01 o 
   4   5  10        0.01       -0.28      1.18 o 
  -5   6  10        0.60       -0.70      1.47 o 
  -4   6  10        1.05        1.99      1.51 o 
  -3   6  10       12.61       13.99      2.10 o 
  -2   6  10       28.70       31.90      2.27 o 
  -1   6  10       72.18       67.06      2.53 o 
   0   6  10       87.12       84.36      2.68 o 
   1   6  10      459.09      506.33     12.78 o 
   2   6  10      115.41      122.91      4.15 o 
   3   6  10       33.92       33.98      2.31 o 
   4   6  10        7.21        7.52      2.50 o 
  -4   7  10       53.93       54.69      4.03 o 
  -3   7  10       15.61       15.24      2.23 o 
  -2   7  10       24.05       24.00      2.54 o 
  -1   7  10       37.19       38.80      1.89 o 
   0   7  10       92.49       95.59      2.99 o 
   1   7  10      280.72      281.87      7.66 o 
   2   7  10        8.01        7.95      1.26 o 
   3   7  10        6.55        6.69      3.05 o 
  -4   8  10        8.08        8.97      2.17 o 
  -3   8  10        0.02       -1.41      1.07 o 
  -2   8  10        9.52        6.92      1.67 o 
  -1   8  10        0.59        1.47      0.92 o 
   0   8  10        0.59        0.19      0.66 o 
   1   8  10       33.43       31.81      2.26 o 
   2   8  10        8.37        9.26      1.60 o 
   3   8  10        9.05       13.11      2.08 o 
  -4   9  10       10.97       10.96      2.18 o 
  -3   9  10        0.16       -0.80      2.04 o 
  -2   9  10        3.29        6.18      1.64 o 
  -1   9  10       18.04       16.19      1.71 o 
   0   9  10        7.57        6.66      1.25 o 
   1   9  10        1.63        0.16      0.79 o 
   2   9  10        0.86        1.63      1.18 o 
   3   9  10       11.36       14.34      2.20 o 
  -3  10  10       10.69        8.93      1.99 o 
  -2  10  10        5.74        4.02      1.56 o 
  -1  10  10       77.39       74.14      5.97 o 
   0  10  10       27.25       22.08      2.48 o 
   1  10  10        0.65        0.83      1.00 o 
   2  10  10       34.13       35.01      2.83 o 
  -3  11  10        0.09       -0.39      2.04 o 
  -2  11  10       22.89       23.02      2.71 o 
  -1  11  10       22.39       25.20      2.69 o 
   0  11  10        4.14        3.41      1.43 o 
   1  11  10        5.17        3.66      1.74 o 
   2  11  10        9.81        8.05      1.64 o 
  -2  12  10       65.91       74.14      4.51 o 
  -1  12  10        2.98        4.90      1.61 o 
   0  12  10       13.41       15.53      3.34 o 
   1  12  10        0.16       -0.87      1.42 o 
   0  13  10        0.92        4.90      2.52 o 
  -5   1  11        1.08       -0.54      2.24 o 
  -4   1  11        2.32        3.26      1.51 o 
  -3   1  11        5.38        3.44      1.13 o 
  -2   1  11      292.36      303.80      7.48 o 
  -1   1  11       13.34       19.92      1.36 o 
   0   1  11      204.86      202.42      7.17 o 
   1   1  11       88.69       92.17      3.90 o 
   2   1  11        0.17       -0.79      0.77 o 
   3   1  11        1.37        2.95      1.15 o 
   4   1  11        0.85       -0.06      1.02 o 
  -5   2  11        0.31       -0.30      1.28 o 
  -4   2  11        1.74       -0.92      1.85 o 
  -3   2  11       64.57       65.53      2.80 o 
  -2   2  11        0.46        0.86      0.68 o 
  -1   2  11      150.83      134.71      3.79 o 
   0   2  11       51.50       54.58      2.29 o 
   1   2  11       32.57       26.11      1.68 o 
   2   2  11       23.30       19.04      1.62 o 
   3   2  11       57.77       64.41      2.89 o 
   4   2  11        1.12       -0.36      0.87 o 
  -5   3  11        5.77        4.53      2.56 o 
  -4   3  11       15.29       12.54      2.73 o 
  -3   3  11       70.59       75.09      4.81 o 
  -2   3  11      189.00      194.32      5.22 o 
  -1   3  11       37.07       43.02      1.87 o 
   0   3  11       44.66       50.49      2.50 o 
   1   3  11       28.05       31.56      3.64 o 
   2   3  11       91.71       92.34      3.37 o 
   3   3  11        4.18        5.09      1.05 o 
   4   3  11        8.77        6.57      1.56 o 
  -5   4  11        1.39        1.94      1.47 o 
  -4   4  11       50.25       45.30      9.02 o 
  -3   4  11        2.73        3.16      1.36 o 
  -2   4  11       54.78       55.59      2.28 o 
  -1   4  11        5.41        3.47      0.78 o 
   0   4  11       11.43       16.27      1.41 o 
   1   4  11       15.99       17.29      1.41 o 
   2   4  11       48.10       44.14      2.99 o 
   3   4  11       13.18       14.42      2.02 o 
   4   4  11        0.24        0.62      0.98 o 
  -4   5  11       11.65        8.80      1.99 o 
  -3   5  11        3.66        4.29      1.53 o 
  -2   5  11       86.21       88.13      3.29 o 
  -1   5  11       44.59       48.83      2.99 o 
   0   5  11       42.49       41.47      2.19 o 
   1   5  11       57.49       61.26      2.55 o 
   2   5  11       65.05       60.02      2.70 o 
   3   5  11        0.04       -0.10      0.83 o 
  -4   6  11        0.54        0.16      1.32 o 
  -3   6  11        0.21       -0.36      1.13 o 
  -2   6  11        8.39        6.77      1.75 o 
  -1   6  11      135.81      140.46      4.86 o 
   0   6  11       98.11      105.80      3.74 o 
   1   6  11       32.18       38.81      2.18 o 
   2   6  11        9.37        7.47      1.39 o 
   3   6  11        5.26        8.17      1.29 o 
  -4   7  11       27.11       24.97      3.04 o 
  -3   7  11        7.27        6.40      1.68 o 
  -2   7  11        6.49        7.61      1.36 o 
  -1   7  11       83.20       88.43      2.96 o 
   0   7  11       14.33       11.83      1.36 o 
   1   7  11       23.12       22.23      2.79 o 
   2   7  11        3.99        8.28      1.35 o 
   3   7  11        0.83        0.30      1.74 o 
  -4   8  11       25.03       28.88      4.77 o 
  -3   8  11        0.34        0.52      1.36 o 
  -2   8  11       27.76       21.83      2.54 o 
  -1   8  11        0.99        0.35      1.56 o 
   0   8  11        1.59        2.70      0.93 o 
   1   8  11       13.93       14.32      1.44 o 
   2   8  11        6.65        6.67      1.23 o 
   3   8  11       12.31       13.22      2.08 o 
  -3   9  11        1.69        0.41      1.38 o 
  -2   9  11        5.23        3.46      1.36 o 
  -1   9  11        0.25        0.79      0.97 o 
   0   9  11        0.64       -1.07      1.04 o 
   1   9  11        0.39       -0.23      1.63 o 
   2   9  11       12.59       12.68      1.80 o 
  -3  10  11       24.38       32.24      3.90 o 
  -2  10  11       22.91       18.38      2.49 o 
  -1  10  11       53.49       58.71      4.79 o 
   0  10  11       13.70       18.18      2.35 o 
   1  10  11       19.66       19.06      2.80 o 
   2  10  11        0.20        0.09      1.07 o 
  -2  11  11        2.07        3.23      1.51 o 
  -1  11  11       11.37       10.14      1.87 o 
   0  11  11        2.42        3.22      1.49 o 
  -1  12  11        3.90        6.13      1.76 o 
   0  12  11        0.35        3.07      2.15 o 
  -5   0  12        8.72        5.50      2.66 o 
  -4   0  12        1.48       -0.32      1.69 o 
  -3   0  12       63.80       62.26      3.75 o 
  -2   0  12       53.51       60.51      3.49 o 
  -1   0  12       66.88       68.27      5.31 o 
   0   0  12        8.54        6.69      1.79 o 
   1   0  12        9.65        9.35      1.92 o 
   2   0  12        1.39       -0.27      1.19 o 
   3   0  12       21.40       19.94      2.93 o 
  -5   1  12        0.18       -0.41      1.88 o 
  -4   1  12        6.95        4.74      2.08 o 
  -3   1  12       23.70       29.42      3.53 o 
  -2   1  12        5.66        6.40      1.02 o 
  -1   1  12      111.52      113.27      3.46 o 
   0   1  12        9.91       11.76      3.64 o 
   1   1  12       41.02       36.50      2.34 o 
   2   1  12       27.62       23.49      2.54 o 
   3   1  12       21.95       20.79      2.11 o 
  -4   2  12       24.56       26.52      3.06 o 
  -3   2  12       54.78       71.08      3.23 o 
  -2   2  12        5.18        4.68      1.09 o 
  -1   2  12        5.19        5.46      0.92 o 
   0   2  12        0.13       -0.26      0.85 o 
   1   2  12       78.50       86.31      6.53 o 
   2   2  12       91.14       83.55      3.22 o 
   3   2  12        2.54        2.79      1.02 o 
  -4   3  12       34.02       32.44      3.32 o 
  -3   3  12        6.79        7.28      1.24 o 
  -2   3  12       37.79       40.90      2.41 o 
  -1   3  12       32.32       29.22      2.53 o 
   0   3  12       11.47       16.29      1.77 o 
   1   3  12       15.45       17.50      1.81 o 
   2   3  12       11.82       14.46      1.51 o 
   3   3  12       24.58       16.33      1.63 o 
  -4   4  12       43.21       40.70      3.67 o 
  -3   4  12       15.67       14.69      2.20 o 
  -2   4  12        5.86        7.81      1.08 o 
  -1   4  12        8.27        6.48      0.92 o 
   0   4  12       96.17       93.14      4.16 o 
   1   4  12        0.23       -0.23      0.95 o 
   2   4  12      132.45      120.96      4.17 o 
   3   4  12       35.14       34.38      2.36 o 
  -4   5  12       12.42       12.14      4.15 o 
  -3   5  12        1.05        0.39      1.21 o 
  -2   5  12        0.08        0.86      0.99 o 
  -1   5  12        8.28        8.86      1.10 o 
   0   5  12       18.63       17.44      2.45 o 
   1   5  12       24.51       21.88      2.14 o 
   2   5  12       23.20       24.02      1.88 o 
   3   5  12        0.27        0.04      0.90 o 
  -4   6  12        9.10        5.71      2.31 o 
  -3   6  12        0.06       -0.48      1.24 o 
  -2   6  12        3.45        3.88      1.16 o 
  -1   6  12        5.58        4.09      0.90 o 
   0   6  12       65.28       69.12      4.19 o 
   1   6  12      107.14      105.98      6.28 o 
   2   6  12        5.65        6.86      1.23 o 
   3   6  12       12.31       15.93      1.75 o 
  -4   7  12        0.15       -1.20      1.32 o 
  -3   7  12        0.59        2.47      1.49 o 
  -2   7  12       26.61       29.86      2.42 o 
  -1   7  12       15.12       13.65      1.60 o 
   0   7  12       69.55       66.22      2.98 o 
   1   7  12       41.64       40.75      2.81 o 
   2   7  12        0.70        1.73      0.96 o 
  -3   8  12        1.80        3.95      1.70 o 
  -2   8  12       22.35       19.06      2.61 o 
  -1   8  12        4.54        2.95      1.17 o 
   0   8  12        0.35        0.77      0.93 o 
   1   8  12       26.41       26.90      2.40 o 
   2   8  12        4.77        5.42      1.18 o 
  -3   9  12        1.98        0.86      2.31 o 
  -2   9  12       25.83       23.53      2.71 o 
  -1   9  12        0.33       -1.19      0.89 o 
   0   9  12        2.86        2.88      1.47 o 
   1   9  12        0.02        0.20      1.17 o 
   2   9  12       17.71       19.39      2.20 o 
  -2  10  12        9.59       13.35      2.18 o 
  -1  10  12        0.45        0.04      1.03 o 
   0  10  12        2.64        3.36      1.51 o 
  -1  11  12        1.46        4.03      2.24 o 
   0  11  12       10.97        8.58      1.91 o 
  -4   1  13        1.70        0.96      1.43 o 
  -3   1  13       13.21        9.80      1.28 o 
  -2   1  13        0.42       -0.05      0.81 o 
  -1   1  13       71.38       82.17      2.93 o 
   0   1  13        2.00        2.31      1.07 o 
   1   1  13        1.44        2.84      1.33 o 
   2   1  13       45.90       42.86      3.21 o 
   3   1  13        3.01        1.06      0.99 o 
  -4   2  13        1.46        1.13      1.41 o 
  -3   2  13        1.75        2.77      1.45 o 
  -2   2  13        3.05        3.44      1.17 o 
  -1   2  13       16.14       14.62      1.31 o 
   0   2  13       22.63       23.89      2.20 o 
   1   2  13        6.15        5.30      1.76 o 
   2   2  13        0.54        1.10      1.00 o 
   3   2  13       23.44       16.12      1.67 o 
  -4   3  13       18.76       13.52      2.37 o 
  -3   3  13        0.90        1.07      0.86 o 
  -2   3  13       12.28       16.10      1.46 o 
  -1   3  13        2.51        2.44      0.82 o 
   0   3  13       64.07       69.47      3.52 o 
   1   3  13        2.06        1.70      1.11 o 
   2   3  13        1.07        1.14      1.08 o 
   3   3  13        1.78        0.55      0.96 o 
  -4   4  13       18.13       19.62      3.21 o 
  -3   4  13        6.38        8.63      2.23 o 
  -2   4  13        2.00        4.11      1.35 o 
  -1   4  13       12.90       12.72      1.26 o 
   0   4  13      117.73      135.66      5.48 o 
   1   4  13       54.94       66.93      3.52 o 
   2   4  13        8.10        8.48      1.59 o 
   3   4  13        0.01       -1.11      0.79 o 
  -4   5  13        5.51        4.21      2.82 o 
  -3   5  13        3.11        3.53      1.52 o 
  -2   5  13        2.18        0.78      0.88 o 
  -1   5  13       29.27       31.64      1.94 o 
   0   5  13      112.79      122.67      5.20 o 
   1   5  13      218.56      240.32      8.56 o 
   2   5  13        6.96        5.73      1.38 o 
  -3   6  13        0.00       -1.43      1.08 o 
  -2   6  13        0.92       -0.42      1.27 o 
  -1   6  13        6.62        9.07      1.35 o 
   0   6  13       82.39       99.97      4.61 o 
   1   6  13       87.57       98.91      8.50 o 
   2   6  13        0.27        0.43      1.10 o 
  -3   7  13        1.09        0.40      1.32 o 
  -2   7  13        0.92        2.18      1.08 o 
  -1   7  13        6.13        5.72      1.69 o 
   0   7  13        9.50        8.72      1.69 o 
   1   7  13      109.77      118.70      5.18 o 
   2   7  13        1.28        1.67      1.49 o 
  -3   8  13        6.17        6.38      1.89 o 
  -2   8  13        3.49        3.61      1.21 o 
  -1   8  13        2.95        3.25      1.56 o 
   0   8  13        0.52        0.70      1.56 o 
   1   8  13        3.89        3.58      1.40 o 
   2   8  13        7.34        7.59      1.65 o 
  -2   9  13       15.40       20.56      5.59 o 
  -1   9  13        5.43        4.13      1.80 o 
   0   9  13        7.09        6.92      2.47 o 
   1   9  13        5.54        5.13      1.52 o 
  -1  10  13        0.09       -1.26      2.08 o 
   0  10  13        0.96       -1.28      1.88 o 
  -4   0  14        2.41        2.01      2.24 o 
  -3   0  14       25.92       22.90      2.63 o 
  -2   0  14        0.35       -0.27      1.10 o 
  -1   0  14        0.05        0.37      1.37 o 
   0   0  14        6.07        6.14      1.97 o 
   1   0  14       12.22       12.74      2.43 o 
   2   0  14       84.40       83.90      5.74 o 
  -4   1  14        9.07        8.32      2.10 o 
  -3   1  14       10.44       12.31      1.46 o 
  -2   1  14        2.60        2.67      0.95 o 
  -1   1  14        0.25        0.16      1.08 o 
   0   1  14        0.86       -1.27      0.89 o 
   1   1  14        0.56        0.79      1.00 o 
   2   1  14        7.41        7.17      1.54 o 
  -4   2  14       29.83       29.46      3.32 o 
  -3   2  14        1.36        1.40      1.06 o 
  -2   2  14       16.87       24.15      4.29 o 
  -1   2  14       20.57       26.42      2.51 o 
   0   2  14        0.20        0.48      0.92 o 
   1   2  14        0.32       -0.07      1.02 o 
   2   2  14       10.07        7.28      1.52 o 
  -4   3  14       18.60       10.49      4.19 o 
  -3   3  14       15.56       16.69      1.66 o 
  -2   3  14       17.94       18.03      1.62 o 
  -1   3  14        0.87       -0.03      0.84 o 
   0   3  14       12.56       14.85      1.91 o 
   1   3  14        0.08        0.50      1.03 o 
   2   3  14       42.34       50.43      3.18 o 
  -3   4  14       12.97       11.36      1.72 o 
  -2   4  14        4.80        4.89      1.03 o 
  -1   4  14       26.26       29.68      2.54 o 
   0   4  14        9.08       14.06      2.45 o 
   1   4  14        1.02        1.81      1.24 o 
   2   4  14       21.99       28.27      6.37 o 
  -3   5  14        0.32       -1.24      1.28 o 
  -2   5  14        0.05       -0.57      0.74 o 
  -1   5  14        1.24        1.62      1.01 o 
   0   5  14        9.12        7.54      1.62 o 
   1   5  14        0.26        2.73      1.26 o 
   2   5  14        0.22       -1.07      1.44 o 
  -3   6  14        0.39        1.16      1.44 o 
  -2   6  14       20.78       20.58      2.10 o 
  -1   6  14        6.58        7.36      1.35 o 
   0   6  14      102.77      119.09      5.25 o 
   1   6  14        5.66        9.61      1.88 o 
   2   6  14        0.03       -0.15      1.08 o 
  -2   7  14       19.10       21.76      2.21 o 
  -1   7  14        0.65       -0.12      1.33 o 
   0   7  14        1.00        3.58      1.42 o 
   1   7  14       22.04       24.56      2.51 o 
  -2   8  14       19.44       20.70      2.17 o 
  -1   8  14        1.65        1.36      1.52 o 
   0   8  14       12.23       10.41      1.83 o 
   1   8  14        6.29        8.01      1.65 o 
  -1   9  14        0.02       -1.51      1.56 o 
  -3   1  15        9.78        9.42      1.38 o 
  -2   1  15        6.82        9.03      2.20 o 
  -1   1  15       12.56       13.29      2.02 o 
   0   1  15        2.33        2.20      1.21 o 
   1   1  15       30.20       33.34      2.80 o 
   2   1  15        0.46        0.54      1.18 o 
  -3   2  15       12.65       13.38      2.04 o 
  -2   2  15        0.62       -0.85      0.83 o 
  -1   2  15        2.83        3.51      1.47 o 
   0   2  15       11.10        9.38      1.63 o 
   1   2  15        0.44       -0.05      1.28 o 
   2   2  15       14.06       14.67      2.04 o 
  -3   3  15       10.61        9.17      1.41 o 
  -2   3  15        0.01       -0.31      0.84 o 
  -1   3  15       29.95       28.72      2.71 o 
   0   3  15        0.05       -1.54      1.06 o 
   1   3  15       24.77       21.96      3.23 o 
   2   3  15        0.90        0.41      1.53 o 
  -3   4  15        6.60        6.33      1.47 o 
  -2   4  15        1.81        0.55      1.44 o 
  -1   4  15       10.68        8.51      1.76 o 
   0   4  15       10.96       10.28      1.85 o 
   1   4  15       31.02       32.09      3.99 o 
  -2   5  15        2.96        0.70      1.06 o 
  -1   5  15       72.32       84.99      4.45 o 
   0   5  15        1.16        0.07      1.26 o 
   1   5  15       14.00       11.53      2.02 o 
  -2   6  15        0.77       -0.41      1.03 o 
  -1   6  15        8.41        9.23      1.83 o 
   0   6  15       23.34       28.95      2.80 o 
   1   6  15       24.87       28.64      2.78 o 
  -1   7  15        8.32        4.72      2.38 o 
   0   7  15        0.65        1.77      1.34 o 
  -2   0  16       17.62       17.55      3.48 o 
  -1   0  16        4.28        4.58      2.38 o 
   0   0  16        1.91       -0.37      1.69 o 
   1   0  16        0.05        1.14      1.74 o 
  -2   1  16       15.69       19.91      2.84 o 
  -1   1  16        0.00       -1.78      1.19 o 
   0   1  16        1.20       -0.11      1.10 o 
   1   1  16        6.32        9.22      1.81 o 
  -2   2  16       11.80       12.80      3.51 o 
  -1   2  16       10.41       11.76      2.43 o 
   0   2  16        4.82        7.39      1.95 o 
   1   2  16        0.17       -0.56      1.15 o 
  -2   3  16        1.54        1.12      1.18 o 
  -1   3  16        9.17       14.09      2.20 o 
   0   3  16        0.14       -1.67      1.88 o 
   1   3  16        0.76        0.77      1.23 o 
  -2   4  16        4.94        5.15      1.45 o 
  -1   4  16        6.37        5.72      1.66 o 
   0   4  16        4.90        7.06      1.74 o 
  -1   5  16        3.56        5.23      1.74 o 
   0   5  16        1.25       -0.99      1.23 o 
                                                 
